# Supplementary material for: Gene probing reveals the widespread distribution, diversity and abundance of isoprene-degrading bacteria in the environment
Source: Microbiome. 2018 Dec 7;6:219. doi: 10.1186/s40168-018-0607-0 (PMC6286570; doi:10.1186/s40168-018-0607-0)
Supplement: Supplementary file 2 — Table S6. Operational taxonomic units (OTUs) retrieved from enriched environmental samples targeting isoA. (XLSX 22 kb) [file 40168_2018_607_MOESM2_ESM.xlsx]

## Sheet: Sheet 1
Table S6. Operational taxonomic units (OTUs) retrieved from enriched environmental samples targeting isoA
OTUs	Total reads in OTU	Ash leaves (%)	Poplar leaves (%)	Willow leaves (%)	Oil palm leaves B (%)	Oil palm leaves C (%)	Oil Palm soil D (%)	Willow soil (%)	Tyre dump soil (%)	Freshwater sediment (%)	Coastal sediment (%)	Salt marsh sediment A (%)
1	48750	64.4967	45.2259	45.5723	0.797267	0	17.9741	2.95327	20.4115	0	2.71493	95.709
2	23376	0.083917	47.6998	1.09624	0	0.199448	0	0.0822256	0.246914	0	0	0
3	11703	0.0161379	0.0226212	0.996583	0	59.2666	0	0.0959298	0.128029	0	0	0
4	6069	0	0	0.142369	0	0	0	41.5171	0	0	0	0
5	5010	0	0	1.48064	0	0	0	33.2123	0.539552	0	0	0
6	4050	0.0322758	0	1.09624	0	20.18	0	0	0.155464	0	0	0
7	3575	0	0	0	0	0	0	0.376867	32.1902	0	0	0
8	2657	0.0258206	0.0246776	0.968109	0	13.0306	0	0	0.192044	0	0	0
9	2638	0	0.0966541	36.8878	0	0	0	0	0	0	0	0
10	825	0	0	0	93.9636	0	0	0	0	0	0	0
11	2520	5.84837	1.24005	0	0	0	0	0	0.960219	0	0	0
12	2415	0	0	0	0	0	0	0.363163	21.6004	0	0	0
13	1633	4.11193	0.586094	0	0	0	0	0	0.676726	0	0	0
14	1518	0	0	0.78303	0	0	78.6905	1.16486	0.173754	0	0	0
15	1400	3.86018	0.41952	0	0	0	0	0	0	0	0	0
16	1376	0.384082	0	0	0	0	0	0	0.137174	6.22665	89.8944	0
17	921	2.9726	0	0	0	0	0	0	0	0	0	0
18	912	0	1.8755	0	0	0	0	0	0	0	0	0
19	901	0	0	0.0427107	0	0	0	6.15321	0	0	0	0
20	885	0	0.0143953	0.256264	0	4.37762	0	0.0274085	0	0	0	0
21	740	0.729432	0.791741	0	0	0	0	0	1.1797	0	0	0
22	620	2.0011	0	0	0	0	0	0	0	0	0	0
23	578	1.86554	0	0	0	0	0	0	0	0	0	0
24	577	1.86231	0	0	0	0	0	0	0	0	0	0
26	480	0	0	0	0	0	0	0	4.38957	0	0	0
27	456	1.47177	0	0	0	0	0	0	0	0	0	0
28	427	1.37818	0	0	0	0	0	0	0	0	0	0
29	418	0	0	0	0	0	0	0	3.82259	0	0	0
30	414	1.33622	0	0	0	0	0	0	0	0	0	0
31	414	0	0.234438	2.46298	0	0	0	0.164451	0.94193	0	0	0
32	401	1.29426	0	0	0	0	0	0	0	0	0	0
33	391	1.26198	0	0	0	0	0	0	0	0	0	0
34	390	0	0	0.355923	0	0	0	0	0	45.4545	0	0
35	346	1.11674	0	0	0	0	0	0	0	0	0	0
36	344	0	0	0	0	0	0	0	3.14586	0	0	0
38	322	0	0	0	0	0	0	0	0	40.0996	0	0
40	271	0	0	0	0	0	0	0	2.47828	0	0	0
41	265	0	0	0.298975	0	0	0	1.67192	0	0	0	0
43	251	0	0	0	0	1.28362	0	0	0	0	0	0
45	219	0	0	0	0	0	0	1.50062	0	0	0	0
46	197	0	0	2.80467	0	0	0	0	0	0	0	0
47	175	0	0	0	0	0	0	1.19912	0	0	0	0
48	171	0	0	0	0	0	0	1.17171	0	0	0	0
49	163	0	0.0616941	0.854214	0	0	0	0	0.457247	0	0	4.29104
51	141	0	0	2.0074	0	0	0	0	0	0	0	0
52	127	0	0	0	0	0	0	0	1.16141	0	0	0
53	110	0	0	0	0	0	0	0	1.00594	0	0	0
64	70	0	0	0	0	0	0	0	0	0	5.27903	0
69	54	0	0	0	0	0	0	0	0	6.72478	0	0
76	46	0	0	0	5.23918	0	0	0	0	0	0	0
84	32	0	0	0	0	0	1.97653	0	0	0	0	0
91	28	0	0	0	0	0	0	0	0	0	2.11161	0
97	22	0	0	0	0	0	1.35886	0	0	0	0	0
113	12	0	0	0	0	0	0	0	0	1.4944	0	0
Others (OTUs <1%)	4137	3.8505	1.70687	1.89351	0	1.66206	0	8.3459	4.00549	0	0	0
Total reads		30983	7024	48627	878	19554	1619	14594	10935	803	1326	536
